# Supplementary material for: Brain activity during cybersickness: a scoping review
Source: Virtual Real. 2023 Apr 12:1–25. Online ahead of print. doi: 10.1007/s10055-023-00795-y (PMC10092918; doi:10.1007/s10055-023-00795-y)
Supplement: Supplementary file 2 — (xlsx 180 KB) [file 10055_2023_795_MOESM2_ESM.xlsx]

## Sheet: sheet1
Reference	Year	Title	Display device	Display device (detail)	# 0f EEG channels	# 0f EEG channels (detail)	EEG system (detail)	Content	Content type	Interactions	sensory feedback	Baseline (O/X)	Baseline duration	Content duration (min)	Content duration (detail)	# of P. (recruit)	# of P. (analysis)	Age	Subjective measure (for CS)	Report timing	Other questionnaires	Indiv. D.	Resampling rate (Hz)	Filter type	Filter (cutoff freq.)	Re-reference location	artifact rejection (final)	epoch (final)	epoch (detail)	frequency bands	Absoulte or Relative power	Feature extraction	Feature extraction (detail)	Feature selection (o/x)	Feature selection (detail)	Classification (o/x)	Classification (detail)	Feature extraction (major results)	Feature selection (major results)	survivied features	Single-subject classification/method	Multiple-subject classification/method	Multimodal classification - single	Multimodal classification - multiple
Ahn-2020	2020	Temporal Dynamics of Visually Induced Motion Perception and Neural Evidence of Alterations in the Motion Perception Process in an Immersive Virtual Reality Environment	HMD	Oculus VR2	≤ 32-channel	32-channel	BrainAmp	Driving	Scenic	Passive	low	X		≤ 5	6 sec	20	17	mean: 29.7; range: 21–48	SSQ	discrete		SSQ	512	Band-pass	0.1–70 Hz	FCz	ICA	≤ 1 min	3 sec	alpha	Absolute	Other methods	Connectivity analysis	X		X		Increased connectivity in the higher cybersickness group
Ahn-2020	2020	Temporal Dynamics of Visually Induced Motion Perception and Neural Evidence of Alterations in the Motion Perception Process in an Immersive Virtual Reality Environment	HMD	Oculus VR2	≤ 32-channel	32-channel	BrainAmp	Driving	Scenic	Passive	low	X		≤ 5	6 sec	20	17	mean: 29.7; range: 21–48	SSQ	discrete		SSQ	512	Band-pass	0.1–70 Hz	FCz	ICA	≤ 1 min	2 sec	theta (4– 7 Hz), low alpha (8–9 Hz), high alpha (10–12 Hz)	Absolute	Frequency	FFT	X		X		alpha (+) in the higher cybersickness group
Ahn-2020	2020	Temporal Dynamics of Visually Induced Motion Perception and Neural Evidence of Alterations in the Motion Perception Process in an Immersive Virtual Reality Environment	HMD	Oculus VR2	≤ 32-channel	32-channel	BrainAmp	Driving	Scenic	Passive	low	X		≤ 5	6 sec	20	17	mean: 29.7; range: 21–48	SSQ	discrete		SSQ	256	Band-pass	0.1–70 Hz	FCz	ICA	≤ 1 min	5.7 sec			Other methods	ERP	X		X		Increased P3 amplitudes in the higher cybersickness group for motion perception of accelerative speed
Celikcan-2019	2019	Detection and Mitigation of Cybersickness via EEG-Based Visual Comfort Improvement	HMD	HTC Vive virtual reality HMD	≤ 14-channel	14-channel	Emotive Epoc+	Roller coaster	Scenic	Passive	low	O	NM	NM	NM	4	4	mean: 28.4; sd: 4.34	SSQ	discrete			NM	NM	NM	CAR	ICA	NM	NM	delta (0.1–3Hz), theta (4–7Hz), alpha (8–14Hz), beta (15–30Hz)	Absolute	Frequency	FFT	X		X		alpha (-)
Chang-2013	2013	Effects ofRest Frames on Cybersickness and Oscillatory Brain Activity	Projector	NM	≤ 64-channel	64-channel	NeuroScan	Roller coaster	Scenic	Passive	low	O	1 min	≤ 10	10 min	22	20	mean: 23.91	SSQ	discrete		SSQ	1000	Band-pass	0.1-100 Hz	Linked earlobes	ICA	≤ 1 min	1 min	delta (1.5–3.5 Hz), theta (4–7 Hz), alpha (8–12 Hz), beta (12–25 Hz)	Relative	Frequency	FFT	X		X		delta (+) theta (+) alpha (-) beta (-)
Chen-2010	2010	Spatial and temporal EEG dynamics of motion sickness	Projector	NM	≤ 32-channel	32-channel	NM	Driving	Scenic	Passive	mid (motion bed)	O	10 min	≤ 60	40 min	24	19	mean: 22.1	Joystick	continuous			250	High-pass & low-pass	High-pass: 1 Hz / Low-pass: 50 Hz	NM	ICA	≤ 5 min	200 sec	NM	Relative	Time-Frequency	STFT	X		X		alpha (+)
Choi-2009	2009	Long-term Study of Simulator Sickness: Differences in Psychophysiological Responses due to Individual Sensitivity	Projector	NEC MT-I030+ LCD projector	≤ 14-channel	2-channel	Biopac MPI00	Driving	Scenic	Passive	low	O	5 min	≤ 60	60 min	20	20	mean: 23.4; sd: 1.8	SSQ	relatively continuous (every 5 min)		SSQ	256	Low-pass	30 Hz	Single earlobe	NM	≤ 5 min	5 min	delta (1–4 Hz), theta (4–8 Hz), alpha (8–13 Hz), beta (13–30 Hz)	Relative	Frequency	FFT	X		X		delta (+) theta (-) alpha (-) beta (-)
Dennison Jr.-2019	2019	Improving motion sickness severity classification through multi-modal data fusion	HMD	Oculus Rift DK2 HMD	≤ 64-channel	64-channel	ANT Neuro	Navigating	Scenic	Active (navigating a virtual environment/control of each subject’s virtual avatar, such as head movements and controller inputs)	high	X		≤ 10	10 min	20	20	over the age of 18	Nausea scale	relatively continuous (every 30 sec)			1024	Band-pass	0.1–30 Hz	NM	ICA	≤ 1 min	30 sec	delta, theta, alpha, beta, gamma	Absolute	Frequency	FFT	O	Sequential Forward Feature Selection (SFFS)	O	ADAB2, Bag, DT, K-NN, LDA, NB	all frequency bands	SFFS: 13/80	left frontal: alpha / left motor: theta / left parietal: beta / left occipital: delta, theta, alpha / right frontal: theta, gamma / right motor: delta, theta / right parietal: beta, delta / right occipital: gamma		93.8% (Bag)		95.0% (Bag)
Heo-2020	2020	EEG Studies on Physical Discomforts Induced by Virtual Reality Gaming	HMD	Baofeng Mojing 3 Plus	≤ 64-channel	40-channel	Neuroscan Nuamps	Fantasy VR	Gaming	Active	high	O	5 min	≤ 10	7.7 min	28	17	mean: 26.4; sd: 2.1	SSQ	discrete		SSQ	1000	Band-pass	0.5–35 Hz	Linked mastoids	ICA (second-order blind identification (SOBI))	NM	NM	delta (1–4 Hz), theta (4–8 Hz), alpha (8–13 Hz), beta (13–30 Hz)	Both	Frequency	FFT	X		X		abs. theta (+) rel. beta (-)
Jeong-2018	2018	VR Sickness Measurement with EEG using DNN Algorithm	NM	NM	≤ 14-channel	14-channel	Emotive Epoc+	VR videos	NM	NM	NM	X		≤ 5	2 to 3 min	11	NM	NM	NM	NM			NM	Band-pass	4–40 Hz	NM	NM	NM	NM	theta (4–8 Hz), alpha (8–12 Hz), low-beta (12–16 Hz), high-beta (16–25 Hz), gamma (25–45 Hz)	NM	Frequency	FFT	X		O	DNN	Not clear			99.1% (DNN)	98.5% (DNN)
Jeong-2019	2019	Cybersickness Analysis with EEG Using Deep Learning Algorithms	HMD	FOVE VR Headset	≤ 14-channel	14-channel	Emotive Epoc+	VR videos	NM	NM	NM	X		≤ 5	1 to 5 min	25	24	range: 20-33	Keyboard	continuous			128	Band-pass	4–45 Hz	NM	Other methods (Emotiv API)	NM	NM	theta (4–8 Hz), alpha (8–12 Hz), low-beta (12–16 Hz), high-beta (16–25 Hz), gamma (25–45 Hz)	NM	Frequency	FFT	X		O	CNN, DNN	Not clear			98.0% (DNN)	94.3% (DNN)
Khoirunnisaa-2018	2018	Channel Selection of EEG-Based Cybersickness Recognition during Playing Video Game Using Correlation Feature Selection (CFS)	Monitor	47-inch LED monitor	≤ 14-channel	14-channel	Emotive Epoc+	Mirror Edge	Gaming	Active	high	O	3 min	≤ 20	17 min	9	9	mean: 25.11	SSQ	discrete			256	Band-pass	1–40 Hz	P3 & P4	ICA	≤ 5 min	5 min	theta (4–8 Hz), alpha (8–16 Hz), beta (16–32 Hz)	Relative	Time-Frequency	Wavelet	O	Information Gain (IG), Correlation-based Feature Selection (CFS)	O	K-NN, LDA, RBF-SVM	beta	IG: 5/14, CFS: 3/14	F3, O1, O2: beta		100% (LDA)
Kim-2005	2005	Characteristic changes in the physiological components of cybersickness	Projector	A multiple projector system with a theater-type concave screen	≤ 14-channel	9-channel	Biopac EEG100	Navigating	Scenic	Active (participants were shown how to manipulate the handle in all directions (i.e., forward and backward, right and left turn) using their left hand)	high	O	5 min	≤ 10	9.5 min	61	57	mean: 23.08; sd: 2.05	SSQ & Verbal report & Malaise scale	both	PQ & MSSQ & ITQ & Anxiety scale		400	Band-pass & notch	Band-pass: 1–100 Hz / Notch: 60 Hz	Single earlobe	NM	≤ 1 min	1 min	delta (0.2–4 Hz), theta (4–8 Hz), alpha (8–13 Hz), slow alpha (8–10 Hz), fast alpha (10–13 Hz), beta (13–30 Hz), slow beta (13–20 Hz), fast beta (20–30 Hz), gamma (30–50 Hz)	Relative	Frequency	FFT	X		X		delta (+) beta (-)
Kim-2008	2008	The Application of Biosignal Feedback for Reducing Cybersickness from Exposure to a Virtual Environment	Projector	A multiple projector system with a theater-type concave screen	≤ 14-channel	9-channel	Biopac EEG100	Navigating	Scenic	Active (users navigated in the VE using a steering wheel, a brake, and an accelerator)	high	O	5 min	≤ 10	9.5 min	47	43	mean: 21.23; sd: 2.96; range: 18–30	SSQ & Malaise scale	discrete	PQ & MSSQ & ITQ & Anxiety scale		400	High-pass & low-pass & notch	High-pass: 1 Hz / Low-pass: 100 Hz/ Notch: 60 Hz	Single earlobe	NM	≤ 1 min	1 min	delta (0.2–4 Hz), theta (4–8 Hz), alpha (8–13 Hz), slow alpha (8–10 Hz), fast alpha (10–13 Hz), beta (13–30 Hz), slow beta (13–20 Hz), fast beta (20–30 Hz), gamma (30–50 Hz)	Relative	Frequency	FFT	O	Principal Component Analysis (PCA)	O	ANN	all frequency bands	PCA: 31/45	Fz: alpha, beta / Cz: beta, gamma, theta, delta / Pz: beta, theta, delta / O1: alpha, beta, theta, delta / O2: alpha, beta, theta, delta		80.0% (ANN)
Kim-2019A	2019A	A Deep Cybersickness Predictor Based on Brain Signal Analysis for Virtual Reality Contents	HMD	HTC Vive	≤ 14-channel	8-channel	NM	ETRI-VR	Scenic	Passive	low	X		≤ 5	30 sec	202	NM	NM	Subjective evaluation	discrete			250	Band-pass & notch	Band-pass: 0.3–100 Hz / Notch: 60 Hz	NM	NM	≤ 1 min	14 sec	NM	Relative	Time-Frequency	STFT	X		O	CNN, RNN	all frequency bands			87.1% (CNN)		89.2% (RNN)
Kim-2019B	2019B	Psychophysiological Alteration After Virtual Reality Experiences Using Smartphone-Assisted Head Mount Displays: An EEG-Based Source Localization Study	HMD	Samsung New Gear VR	≤ 64-channel	62-channel	NeuroScan SynAmps	VR videos from YouTube	Scenic	Passive	low	O	8 min	≤ 10	8 min 54 sec	30	NM	mean: 25; sd: 4	SSQ	discrete			NM	NM	NM	NM	Other methods (Covariance analysis)	≤ 5 sec	2 sec	delta (1–4 Hz), theta (4–8 Hz), alpha1 (8–10 Hz), alpha2 (10–12 Hz), beta1 (12–18 Hz), beta2 (18–30 Hz), gamma (30–50 Hz)	Absolute	Frequency	FFT	X		X		alpha (+)
Kim-2019B	2019B	Psychophysiological Alteration After Virtual Reality Experiences Using Smartphone-Assisted Head Mount Displays: An EEG-Based Source Localization Study	HMD	Samsung New Gear VR	≤ 64-channel	62-channel	NeuroScan SynAmps	VR videos from YouTube	Scenic	Passive	low	O	8 min	≤ 10	8 min 54 sec	30	NM	mean: 25; sd: 4	SSQ	discrete			NM	NM	NM	NM	Other methods (Covariance analysis)	≤ 5 sec	2 sec			Other methods	Source localization	X		X		In the alpha2 band, posteriorcingulate gyrus (PCG) regional source activity was significantly associated SSQ.
Ko-2013	2013	EEG-based Motion Sickness Classification system with Genetic Feature Selection	Projector	NM	≤ 32-channel	32-channel	Neuroscan Nuamps	Driving	Scenic	Passive	mid (motion bed)	O	10 min	≤ 60	40 min	6	6	NM	Joystick	continuous			250	High-pass & low-pass	High-pass: 1 Hz / Low-pass: 50 Hz	NM	ICA	≤ 5 min	200 s	delta (0.1–3 Hz), theta (4–7 Hz), alpha (8–13 Hz), beta (13–20 Hz), gamma (21–50 Hz)	Absolute	Time-Frequency	STFT	O	extended-IBCGA (e-IBCGA)	O	e-IBCGA, SVM	beta, gamma	NM	parietal: beta, gamma	97.0% (SVM)
Krokos-2021	2021	Quantifying VR cybersickness using EEG	HMD	HTC Vive	≤ 14-channel	14-channel	Emotive Epoc+	A fly-through of a virtual spaceport	Scenic	Passive	low	O	NM	≤ 5	61 sec	44	43	mean: 27; sd: 8	SSQ & Joystick	continuous			128	High-pass & low-pass	High-pass: 1 Hz / Low-pass: 50 Hz	NM	ICA	≤ 1 min	1 min	delta (1–4 Hz), theta (4–7 Hz), alpha (7–13 Hz), beta (13–25 Hz)	Relative	Time-Frequency	ERSP	X		X		delta (+) theta (+) alpha (+)
Lee-2019	2019	PHYSIOLOGICAL FUSION NET: QUANTIFYING INDIVIDUAL VR SICKNESS WITH CONTENT STIMULUS AND PHYSIOLOGICAL RESPONSE	Monitor	LG 34UC98	≤ 32-channel	30-channel	Cognionics EEG	360 videos from Blend and Vimeo	360 videos	Passive	low	X		≤ 5	90 sec	20	17	NM	SSQ	discrete			1000	NM	NM	NM	NM	NM	NM	NM	NM	Time-Frequency	STFT	X		O	Physiological fusion net	Not clear					0.830* Pearson linear correlation coefficient (PLCC)
Lee-2020	2020	Unsupervised EEG Cybersickness Prediction with Deep Embedded Self Organizing Map	HMD	HTC Vive	≤ 32-channel	32-channel	Cognionics EEG	Roller coaster	Scenic	Passive	low	O	5 min	≤ 20	15 min	31	19	mean: 24.04; sd: 2.75	SSQ & Mouse	both			256	NM	NM	NM	NM	≤ 5 sec	2 sec		Absolute	Other methods	Binary label	X		O	DESOM, K-NN, SOM					0.97* (Purity index)
Lee-2021	2021	Efects of screen size and visual presentation on visual fatigue based on regional brain wave activity	HMD	Oculus Rift	≤ 14-channel	8-channel	BR8 PLUS	Minecraft	Gaming	Active	high	O	5 min	≤ 60	60 min	8	8	mean: 21.25	VFQ	discrete			1000	Band-pass	0.5–30 Hz	Linked earlobes	NM	≤ 5 min	5 min	delta (0.5–4 Hz), theta (4–8 Hz), alpha (8–13 Hz), beta (13–30 Hz)	Relative	Frequency	FFT	O	ANOVA	X		delta, theta	ANOVA: 4/32	Fp1: delta, theta / Fp2: delta, theta
Li-2019	2019	Machine learning assessment of visually induced motion sickness levels based on multiple biosignals	Projector	EPSON	≤ 64-channel	64-channel	NeuroScan SynAmps2	Visual streaming and car driving video	Scenic	Passive	low	O	3 min	≤ 10	10 min (each)	20	20	mean: 22.8	Keyboard	continuous			200	NM	NM	Linked mastoids	NM	≤ 5 sec	1 sec	theta (4–8 Hz), alpha (8–13 Hz)	Relative	Frequency	FFT	O	Principal Component Analysis (PCA)	O	K-NN, LR, MPNN, RF, Voting classifier	all frequency bands	NM	NM			91.1% (Voting classifier)
Li-2020	2020	VR motion sickness recognition by using EEG rhythm energy ratio based on wavelet packet transform	HMD	HTC Vive	≤ 14-channel	8-channel	OpenBCI	Navigating	Scenic	Passive	low	O	5 min	≤ 30	< 30 min	24	18	mean: 29.3	Switch	continuous			256	Band-pass	0.5–30 Hz	NM	NM	≤ 5 sec	4 sec	delta (0.5–3 Hz), theta (4–7 Hz), alpha (8–13 Hz), beta (14–30 Hz)	Relative	Time-Frequency	Wavelet	X		O	K-NN, polynomial-SVM , RBF-SVM	all frequency bands			92.9% (polynomial-SVM)	79.3% (polynomial-SVM)
Liao-2020	2020	Using EEG and Deep Learning to Predict Motion Sickness Under Wearing a Virtual Reality Device	HMD	HTC Vive	≤ 14-channel	single channel	Neurosky Mindwave Mobile	Roller coaster, Space simulator, and Boating experience	Scenic	Passive	low	X		≤ 10	10 min	130	130	range: 6-23	NM	NM			512	NM	NM	NM	NM	≤ 10 min	600 sec	delta, theta, low alpha, high alpha, low beta, high beta, low gamma, high gamma	Relative	Frequency	FFT	X		O	MLP, LibSVM, CNN, LSTM	all frequency bands				82.8% (LSTM)
Lin-2007	2007	EEG Effects of Motion Sickness Induced in a Dynamic Virtual Reality Environment	Projector	Seven projectors	≤ 32-channel	32-channel	Neuroscan Nuamps	Car dynamics	Scenic	Passive	mid (motion bed)	O	10 min	≤ 60	40 min	9	9	mean: 22; range: 18-26	MSQ	discrete			500	High-pass & low-pass	High-pass: 1 Hz / Low-pass: 50 Hz	NM	ICA	≤ 5 min	2 min	NM	Relative	Time-Frequency	ERSP	X		X		alpha (+)
Lin-2018	2018	The Quantization of Cybersickness Level Using EEG and ECG for Virtual Reality Head-Mounted Display	HMD	NM	≤ 64-channel	64-channel	NeuroScan	360 videos	360 videos	Passive	low	O	30 sec	≤ 10	10 min	25	NM	mean: 21.96, SD: 2.27	Keyboard	continuous			500	Band-pass	0.1–50 Hz	Linked mastoids	ICA	≤ 10 min	10 min	delta (1–4 Hz), theta (4–8 Hz), alpha (8–12 Hz), beta (12–25 Hz), gamma (25–50 Hz)	Relative	Frequency	FFT	X		X		gamma (+)
Liu-2020	2020	A Pilot Study on Electroencephalogram-based Evaluation of Visually Induced Motion Sickness	Monitor	42-inch LCD displays	≤ 14-channel	4-channel	MuseTM	Driving	Scenic	Active (driving on a long winding road)	mid (motion bed)	O	NM	≤ 30	< 30 min	8	8	range: 20-40	SSQ & VIMSL	both			220	Notch	NM	NM	NM	≤ 5 min	3 min	delta (0–4 Hz), theta (4–8 Hz), alpha (8–12 Hz), beta (12–30 Hz), gamma (30–50 Hz)	Relative	Frequency	FFT	X		X		alpha (-)
Liu-2020	2020	A Pilot Study on Electroencephalogram-based Evaluation of Visually Induced Motion Sickness	Monitor	42-inch LCD displays	≤ 14-channel	4-channel	MuseTM	Driving	Scenic	Active (driving on a long winding road)	mid (motion bed)	O	NM	≤ 30	< 30 min	8	8	range: 20-40	SSQ & VIMSL	both			220	Notch	NM	NM	NM	≤ 5 min	3 min			Other methods	Kolmogorov Complexity	X		X		significant decrease in KC with the onset of VIMS
Mawalid-2018	2018	Classification of EEG Signal for Detecting Cybersickness through Time Domain Feature Extraction using Naïve Bayes	Monitor	NM	≤ 14-channel	14-channel	Emotive Epoc+	Mirror Edge	Gaming	Active	high	O	4 min	≤ 20	16 min	9	9	NM	SSQ	discrete			256	Band-pass	8–20 Hz	NM	ICA	≤ 5 min	4 min	alpha (8-13 Hz), beta (13-20 Hz)	Relative	Frequency	FFT	X		O	K-NN, NB	alpha, beta				83.8% (NB)
Naqvi-2014	2014	EEG Alpha Power: An Indicator of Visual Fatigue	Monitor	42-inch LCD TV	> 64-channel	128-channel	Geodesic Sensor Net (HC-GSN)	Specialized rotational scenes	Scenic	Passive	low	O	5 min	≤ 10	10 min	6	6	NM	NM	NM			250	Band-pass & notch	Band-pass: 0.3–70 Hz / Notch: 50 Hz	NM	Other methods (Artifact detection algorithm)	≤ 5 sec	a window length of 512	alpha	Relative	Frequency	FFT	X		X		alpha (-)
Naqvi-2015	2015	EEG based time and frequency dynamics analysis of visually induced motion sickness (VIMS)	Monitor	42-inch LCD TV	> 64-channel	128-channel	Geodesic Sensor Net (HC-GSN)	Specialized rotational scenes	Scenic	Passive	low	O	5 min	≤ 10	10 min	52	45	NM	SSQ	discrete		2D or 3D view	250	Band-pass	0.3–48 Hz	NM	Other methods (NetStation built in algorithm)	≤ 5 sec	2 sec	delta (1.0–3.5 Hz), theta (4–7.5 Hz), alpha (8–12 Hz), beta (12.5–25 Hz), high beta (25.5–30 Hz)	Both	Frequency	FFT	X		X		abs. theta (-) rel. beta (-)
Oh-2018	2018	Study on relieving VR contents user’s fatigue degree using aroma by measuring EEG	HMD	HTC VIVE PRO	≤ 14-channel	2-channel	Blaubit	Roller coaster	Scenic	Passive	low	X		≤ 5	3 min 10 sec	10	NM	range: 20-35	NM	NM			512	Band-pass	3–100 Hz	NM	NM	NM	NM	delta, theta, low-alpha, high-alpha, low-beta, high-beta, low-gamma, mid-gamma	Relative	Frequency	FFT	X		X		theta (+) alpha (+) beta (+) gamma (+)
Pane-2018	2018	Identifying Severity Level of Cybersickness from EEG signals using CN2 Rule Induction Algorithm	Monitor	47-inch LED monitor	≤ 14-channel	14-channel	Emotive Epoc+	Mirror Edge	Gaming	Active	high	O	4 min	≤ 20	16 min	9	9	range: 25-35	SSQ	discrete			256	Band-pass	1–40 Hz	NM	ICA	≤ 5 min	4 min	theta (4–8 Hz), alpha (8–12 Hz), beta (12–30 Hz)	Relative	Time-Frequency	Wavelet	X		O	CN2 Rules, DT, SVM	theta, beta				88.9% (CN2 rule)
Wei-2011	2011	Genetic Feature Selection in EEG-Based Motion Sickness Estimation	Projector	NM	≤ 32-channel	32-channel	Neuroscan Nuamps	Driving	Scenic	Passive	mid (motion bed)	O	10 min	≤ 60	40 min	6	6	NM	Joystick	continuous			250	High-pass & low-pass	High-pass: 1 Hz / Low-pass: 50 Hz	NM	ICA	≤ 5 min	90 sec	1–50 Hz	Relative	Time-Frequency	STFT	O	Backward Selection (BS), Genetic Algorithm (GA)	O	RBFNN	all frequency bands	BS: 40/50, GA: 34/50	NM	84.4% (RBFNN)
Wei-2019	2019	Motion sickness-susceptible participants exposed to coherent rotating dot patterns show excessive N2 amplitudes and impaired theta-band phase synchronization	Monitor	46-inch LCD monitor	≤ 32-channel	32-channel	Neuroscan Nuamps	Coherent or random movement pattern	Minimalist	Passive	low	O	3 sec	≤ 5	3 sec	27	27	Group1 (VIMS susceptible) - mean: 24.5; sd: 1.2/ Group2 - mean: 24.3; sd: 2.7	SSQ	discrete	MSSQ	MSSQ	1000	Band-pass	1.6–47 Hz	Linked mastoids	ICA (automatic toolbox ADJUST)	≤ 5 sec	1.5 sec			Other methods	ERP	X		X		Increased N223 in the higher cybersickness group
Wei-2019	2019	Motion sickness-susceptible participants exposed to coherent rotating dot patterns show excessive N2 amplitudes and impaired theta-band phase synchronization	Monitor	46-inch LCD monitor	≤ 32-channel	32-channel	Neuroscan Nuamps	Coherent or random movement pattern	Minimalist	Passive	low	O	3 sec	≤ 5	3 sec	27	27	Group1 (VIMS susceptible) - mean: 24.5; sd: 1.2/ Group2 - mean: 24.3; sd: 2.7	SSQ	discrete	MSSQ	MSSQ	1000	Band-pass	1.6–47 Hz	Linked mastoids	ICA (automatic toolbox ADJUST)	≤ 5 sec	4 sec	theta (4–7 Hz)		Other methods	Phase synchronization	X		X		Impaired theta-band phase synchronization networks in the higher cybersickness group
Wu-2020	2020	Inhibition-related N2 and P3: Indicators of visually induced motion sickness (VIMS)	HMD	HTC Vive	≤ 32-channel	24-channel	mBrainTrain	Navigating	Gaming	Active	high	X		≤ 60	40 min	20	17	mean: 25.8; sd: 1.9	SSQ	discrete			500	Band-pass	0.1–35 Hz	FCz	ICA	≤ 5 sec	1.2 sec			Other methods	ERP	X		X		Increased N2 amplitude, decreased P3 amplitude, and delayed P3 latency during a two-choice oddball task in the higher cybersickness group
